# Supplementary material for: Performing an Ultrasound-Guided Percutaneous Needle Kidney Biopsy: An Up-To-Date Procedural Review
Source: Diagnostics (Basel). 2021 Nov 24;11(12):2186. doi: 10.3390/diagnostics11122186 (PMC8700183; doi:10.3390/diagnostics11122186)
Supplement: Supplementary file 1 [file diagnostics-11-02186-s001.zip]

Archive with 4 entries (4 files):
- supplemental material 1. anesthesia.avi
- supplemental material 2. renal biopsy.avi
- supplemental material 3 Prebiopsy study.avi
- supplemental material 4 tip non in asse.avi
